# Supplementary material for: Preoperative Risk Factors for Acute Postoperative Atrial Fibrillation in Patients Undergoing Mitral Valve Repair for Degenerative Mitral Regurgitation: Insights Into Cardiac Geometry
Source: Rev Cardiovasc Med. 2025 Aug 29;26(8):38938. doi: 10.31083/RCM38938 (PMC12415746; doi:10.31083/RCM38938)
Supplement: Supplementary file 1 [file 2153-8174-26-8-38938-s1.zip]

Archive with 3 entries (3 files):
- Supplementary Table 1.docx
- Supplementary Figure 1 .pdf
- Supplementary Table 2.docx
